# Supplementary material for: Association of Serum Oxysterols with Cholesterol Metabolism Markers and Clinical Factors in Patients with Coronary Artery Disease: A Covariance Structure Analysis
Source: Nutrients. 2023 Jun 30;15(13):2997. doi: 10.3390/nu15132997 (PMC10346963; doi:10.3390/nu15132997)
Supplement: Supplementary file 1 [file nutrients-15-02997-s001.zip]

Archive with 1 entries (1 files):
- nutrients-2453197-supplementary.pdf
